# Supplementary material for: Milk Fat Globule Membrane Attenuates Acute Colitis and Secondary Liver Injury by Improving the Mucus Barrier and Regulating the Gut Microbiota
Source: Front Immunol. 2022 Jun 21;13:865273. doi: 10.3389/fimmu.2022.865273 (PMC9253277; doi:10.3389/fimmu.2022.865273)
Supplement: Additional File 2 — Correlation coefficient values of the correlation analysis. [file Table_2.xlsx]

## Sheet: Sheet1
The correlation coefficient values	IL-6	IL-10	AST	ALT	GSH-PX	T-SOD	CAT	MDA
IL-1β	0.549778	-0.713649	0.522361	0.912343	-0.743521	-0.793359	-0.798928	0.128917
IL-6	0.646958	-0.794627	0.655943	0.752458	-0.742857	-0.775595	-0.746196	0.178891
IL-10	-0.678637	0.783471	-0.512981	-0.87735	0.810377	0.864214	0.810425	0.11828
MPO	0.603774	-0.805757	0.544804	0.80018	-0.880934	-0.765079	-0.699641	-0.106727
Reg3b	-0.676321	0.753854	-0.635729	-0.877396	0.756787	0.644932	0.755664	-0.160654
Reg3g	-0.617251	0.775181	-0.517026	-0.689069	0.594452	0.629165	0.724821	-0.176682
