# Supplementary material for: Milk Fat Globule Membrane Attenuates Acute Colitis and Secondary Liver Injury by Improving the Mucus Barrier and Regulating the Gut Microbiota
Source: Front Immunol. 2022 Jun 21;13:865273. doi: 10.3389/fimmu.2022.865273 (PMC9253277; doi:10.3389/fimmu.2022.865273)
Supplement: Additional File 3 — P-values of the correlation analysis. [file Table_3.xlsx]

## Sheet: Sheet1
The P value	IL-6	IL-10	AST	ALT	GSH-PX	T-SOD	CAT	MDA
IL-1β	0.0337419	0.00281001	0.0457613	2.13e-06	0.00148694	0.00041601	0.00035339	0.647027
IL-6	0.00913865	0.00040102	0.00792251	0.00120905	0.00150949	0.00067894	0.00139887	0.52353
IL-10	0.00541037	0.00054941	0.0505221	1.74e-05	0.00024866	3.25e-05	0.00024828	0.674608
MPO	0.0171529	0.00028733	0.0357232	0.00034043	1.44e-05	0.00088949	0.00369107	0.705004
Reg3b	0.00563318	0.00116971	0.0108584	1.73e-05	0.00109041	0.00943198	0.00112025	0.567344
Reg3g	0.0142258	0.00068637	0.0484267	0.0044914	0.0194341	0.0119743	0.00223539	0.528755
